# Supplementary material for: Delaying carbon dioxide removal in the European Union puts climate targets at risk
Source: Nat Commun. 2021 Nov 11;12:6490. doi: 10.1038/s41467-021-26680-3 (PMC8586243; doi:10.1038/s41467-021-26680-3)
Supplement: Supplementary file 5 — Supplementary Dataset 1 [file 41467_2021_26680_MOESM5_ESM.xlsx]

## Sheet: Legend
			Legend
			Sheet name	Table
			ST-5	Supplementary Table 5. DACCS parameters
			ST-6	Supplementary Table 6. Capital expenditures (CAPEX) [2013€/KW]
			ST-7	Supplementary Table 7.Operational expenditures (OPEXVAR) [2013€/KWh]
			ST-8	Supplementary Table 8. Fuel contribution to the electricity cost (FCfuel) [2015€/kWh].
			ST-9	Supplementary Table 9. Fuel contribution to the biomass raw materials (FCbio) [2010€/kg (db)]
			ST-10	Supplementary Table 10. Low CAPEX [2013€/kW]
			ST-11	Supplementary Table 11. High CAPEX [2013€/kW]
			ST-12	Supplementary Table 12. Fixed operating costs, excluding refurbishment (OPEXFix) [2013€/kW/yr]
			ST-13	Supplementary Table 13. Refurbishment fixed operating costs [2013€/kW/yr]
			ST-14	Supplementary Table 14. Cost parameters for DACCS [2015$/(t/yr)]
			ST-15	Supplementary Table 15.Cost of the heating from natural gas (COSTHEAT) [2019€/kWh]
			ST-16	Supplementary Table 16. Regionalized capital recovery factor (CRF(i,j)).
			ST-17	Supplementary Table 17. CRF considering an average 7% WACC
			ST-18	Supplementary Table 18. Other cost parameters
			ST-19	Supplementary Table 19. Life cycle emissions of the electricity generation technologies [kgCO2/kWh]
			ST-20	Supplementary Table 20. Direct post-combustion emissions of fossil-based electricity technologies [kgCO2/kWh]
			ST-21	Supplementary Table 21. Life cycle emission of fossil-based technologies with CCS [kgCO2/kWh]
			ST-22	Supplementary Table 22. Life cycle emissions associated with the transportation and injection of CO2 (EMSTO) and the natural transportation via pipeline (EMNGT)
			ST-23	Supplementary Table 23. Emissions production for different countries and crops [kg CO2/kg (wb)]
			ST-24	Supplementary Table 24. Life cycle emissions of the pelletizing process and biomass transportation emissions via truck
			ST-25	Supplementary Table 25. Biomass parameters: Carbon content (wb) (expressed in %), humidity (expressed in %) and higher heating value (in MJ/kg(db)).
			ST-26	Supplementary Table 26. Direct emissions from burning pellets for different biomass types b [kgCO2/kg (db)]
			ST-27	Supplementary Table 27. Standard deviation of different emissions parameters
			ST-28	Supplementary Table 28. CO2 removal via photosynthesis for different types of biomass [kg CO2/kg (wb)]
			ST-29	Supplementary Table 29. Electricity conversion efficiency for different biomass types b in bot biomass w/o CCs and BECCS plants [kWh/kg (db)].
			ST-30	Supplementary Table 30. Biomass yield per energy crop and country [t/ha/yr (db)]
			ST-31	Supplementary Table 31. CO2 post-combustion captured in Coal and Natural Gas with CCS power plants [kg CO2/kWh].
			ST-32	Supplementary Table 32. CO2 post-combustion captured for BECCS [kgCO2/kg (db)]
			ST-33	Supplementary Table 33. CO2 geological storage capacity for different countries [GtCO2]
			ST-34	Supplementary Table 34. Electricity demand in European countries for 2020 [Mtoe/yr].
			ST-35	Supplementary Table 35. Upper bound on the heat from natural gas generated in each country [Mtoe/yr]
			ST-36	Supplementary Table 36. Potential electricity production for the renewable technologies by country [TWh/yr].
			ST-37	Supplementary Table 37. Limit on the capacity of coal, natural gas, and nuclear power plants [MW] and area available [ha ] in each country
			ST-38	Supplementary Table 38. Residues potential in each country [t/yr (wb)]
			ST-39	Supplementary Table 39. Current capacity installed for each technology i in country j [MW]
			ST-40	Supplementary Table 40. Capacity factor of each electricity technology i and period t [dimensionless]
			ST-41	Supplementary Table 41. Useful life for each technology [yr]
			ST-42	Supplementary Table 42. Other parameters

## Sheet: ST-5
Supplementary Table 5. DACCS parameters
Parameter	Value	Units
HEATDAC Type A	8.81	GJ/tCO2
HEATDAC Type C	5.25	GJ/tCO2
ElECDAC Type A	0	kWh/tCO2
ElECDAC Type C	366	kWh/tCO2
HCAP	90	%
DACHEMISSIONS	0.00498	kgCO2/MJ
DACNGEXTRACT	0.00246	kgCO2/MJ
DACLIFE	30	yr
INITIALDAC	1	MtCO2/yr

## Sheet: ST-6
Supplementary Table 6. Capital expenditures (CAPEX) [2013€/KW]
Technology	2020(p1)	2030(p2)	2040(p5)	2050(p6)
Wind onshore	1350	1300	1200	1100
Wind offshore	2880	2580	2380	2280
Hydro run-of-river	5600	5620	5620	5620
Hydro reservoir	3360	3370	3370	3370
Geothermal	4970	4470	4020	3610
Solar photovoltaic open ground	800	640	580	520
Solar photovoltaic roof	1100	990	930	880
Solar parabolic thermal	4500	3800	3500	3400
Coal	1600	1600	1600	1600
Natural Gas	850	850	850	850
Nuclear	6300	5750	5350	5300
Coal + CCS	2700	2550	2550	2550
Natural Gas + CCS	1500	1500	1500	1500
Biomass	2620	2330	2060	1830
BECCS	3331	3331	3331	3331

## Sheet: ST-7
Supplementary Table 7.Operational expenditures (OPEXVAR) [2013€/KWh]
Technology	OPEXVAR
Wind onshore	0
Wind offshore	0
Hydro run-of-river	0.005
Hydro reservoir	0.005
Geothermal	0
Solar photovoltaic open ground	0
Solar photovoltaic roof	0
Solar parabolic thermal	0.008
Coal	0.0036
Natural Gas	0.002
Nuclear	0.0025
Coal + CCS	0.0055
Natural Gas + CCS	0.004
Biomass	0.0038
BECCS	0.00995

## Sheet: ST-8
Supplementary Table 8. Fuel contribution to the electricity cost (FCfuel) [2015€/kWh].
Fuel	w/o CCS	with CCS
Coal	0.0217	0.0285
Natural gas	0.0495	0.0581
Uranium	0.000171	-

## Sheet: ST-9
Supplementary Table 9. Fuel contribution to the biomass raw materials (FCbio) [2010€/kg (db)]
Fuel	Value
Miscanthus	0.0714
Switchgrass	0.0593
Willow	0.0599
Straw residues	0.064
Agricultural prunings	0.0546
Forest residues	0.0546

## Sheet: ST-10
Supplementary Table 10. Low CAPEX [2013€/kW]
Technology	2020	2030	2040	2050
Wind onshore	1100	1000	900	800
Wind offshore	2580	2280	2080	1790
Hydro run-of-river	2540	2560	2560	2560
Hydro reservoir	1220	1230	1230	1230
Geothermal	250	2500	2500	2500
Solar photovoltaic open ground	650	520	470	420
Solar photovoltaic roof	950	850	810	760
Solar parabolic thermal	3300	3000	2800	2600
Coal	1550	1550	1550	1550
Natural Gas	700	700	700	700
Nuclear	3850	3650	3400	3350
Coal + CCS	2340	2210	2210	2210
Natural Gas + CCS	1250	1250	1250	1250
Biomass	1540	1350	1190	1040

## Sheet: ST-11
Supplementary Table 11. High CAPEX [2013€/kW]
Technology	2020	2030	2040	2050
Wind onshore	2000	1800	1700	1700
Wind offshore	4270	3970	3470	3270
Hydro run-of-river	8150	8180	8180	8180
Hydro reservoir	4580	4600	4600	4600
Geothermal	5370	4870	4420	4010
Solar photovoltaic open ground	900	720	650	580
Solar photovoltaic roof	1250	1120	1060	1000
Solar parabolic thermal	6000	5000	4500	4000
Coal	1700	1700	1700	1700
Natural Gas	950	950	950	950
Nuclear	7750	7100	6550	6500
Coal + CCS	3020	2850	2850	2850
Natural Gas + CCS	1750	1750	1750	1750
Biomass	3170	2780	2440	2140

## Sheet: ST-12
Supplementary Table 12. Fixed operating costs, excluding refurbishment (OPEXFix) [2013€/kW/yr]
Technology	2020	2030	2040	2050
Wind onshore	32.4	28.6	22.8	18.7
Wind offshore	92.16	77.4	66.64	52.44
Hydro run-of-river	84	84.3	84.3	84.3
Hydro reservoir	50.4	50.55	50.55	50.55
Geothermal	79.52	80.46	80.4	79.42
Solar photovoltaic open ground	13.6	10.88	9.86	8.84
Solar photovoltaic roof	22	19.8	18.6	17.6
Solar parabolic thermal	180	152	140	136
Coal	40	40	40	40
Natural Gas	21.25	21.25	21.25	21.25
Nuclear	126	115	107	106
Coal + CCS	67.5	63.75	63.75	63.75
Natural Gas + CCS	37.5	37.5	37.5	37.5
Biomass	47.16	41.94	37.08	32.94
BECCS	109.92	109.92	109.92	109.92

## Sheet: ST-13
Supplementary Table 13. Refurbishment fixed operating costs [2013€/kW/yr]
Technology	2020 (p1)	2030 (p3)	2040 (p5)	2050 (p6)
Hydro run-of-river	168	168.6	168.6	168.6
Hydro reservoir	100.8	101.1	101.1	101.1
Nuclear	0	0	0	106
Biomass	23.58	20.97	18.54	16.47

[truncated: 29 more sheets: ST-14, ST-15, ST-16, ST-17, ST-18, ST-19, ST-20, ST-21, ST-22, ST-23, ST-24, ST-25, ST-26, ST-27, ST-28, ST-29, ST-30, ST-31, ST-32, ST-33 …]
